# Supplementary material for: A Novel Longitudinal Phenotype–Genotype Association Study Based on Deep Feature Extraction and Hypergraph Models for Alzheimer’s Disease
Source: Biomolecules. 2023 Apr 23;13(5):728. doi: 10.3390/biom13050728 (PMC10216733; doi:10.3390/biom13050728)
Supplement: Supplementary file 1 [file biomolecules-13-00728-s001.zip]

Archive with 1 entries (1 files):
- biomolecules-2264202-supplementary.pdf
